# Supplementary material for: The Root Development Genes (RDGs) Network in Brassica napus and the Role of BnaSHR-6 in Response to Low Nitrogen
Source: Plants (Basel). 2025 Jun 15;14(12):1842. doi: 10.3390/plants14121842 (PMC12196633; doi:10.3390/plants14121842)
Supplement: Supplementary file 1 [file plants-14-01842-s001.zip]

Archive with 9 entries (7 files):
- plants-3680067-supplementary/
- plants-3680067-supplementary/RDGs-supplementary materials/
- plants-3680067-supplementary/RDGs-supplementary materials/Figure S1.pdf
- plants-3680067-supplementary/RDGs-supplementary materials/Figure S2.pdf
- plants-3680067-supplementary/RDGs-supplementary materials/Table S1.xlsx
- plants-3680067-supplementary/RDGs-supplementary materials/Table S2.xlsx
- plants-3680067-supplementary/RDGs-supplementary materials/Table S3.xlsx
- plants-3680067-supplementary/RDGs-supplementary materials/Table S4.xlsx
- plants-3680067-supplementary/RDGs-supplementary materials/Table S5.xlsx
