# Supplementary material for: The Root Development Genes (RDGs) Network in Brassica napus and the Role of BnaSHR-6 in Response to Low Nitrogen
Source: Plants (Basel). 2025 Jun 15;14(12):1842. doi: 10.3390/plants14121842 (PMC12196633; doi:10.3390/plants14121842)
Supplement: Supplementary file 1 [file plants-14-01842-s001.zip › plants-3680067-supplementary/RDGs-supplementary materials/Table S4.xlsx]

## Sheet: Sheet1
Table S4. List of the normal and LN Hoagland’s component.
Normal hoagland's medium
component	concentration
KCL	1.25mM
Ca(NO3)2	2 mM
MgSO4	0.75 mM
KH2PO4	0.5 mM
H3BO3	50 µM
MnCl2	10 µM
ZnSO4	2 µM
CuSO4	1.5 µM
NH4 Mo7O24	0.075 µM
Fe-EDTA	74 µM
LN hoagland's medium
component	concentration
KCL	1.25mM
Ca(NO3)2	20 μM
MgSO4	0.75 mM
KH2PO4	0.5 mM
H3BO3	50 µM
MnCl2	10 µM
ZnSO4	2 µM
CuSO4	1.5 µM
NH4 Mo7O24	0.075 µM
Fe-EDTA	74 µM
