# Supplementary material for: The Root Development Genes (RDGs) Network in Brassica napus and the Role of BnaSHR-6 in Response to Low Nitrogen
Source: Plants (Basel). 2025 Jun 15;14(12):1842. doi: 10.3390/plants14121842 (PMC12196633; doi:10.3390/plants14121842)
Supplement: Supplementary file 1 [file plants-14-01842-s001.zip › plants-3680067-supplementary/RDGs-supplementary materials/Table S5.xlsx]

## Sheet: Sheet1
Table S5. List of primers used for the real-time PCR analysis.
Name	Forward primer (5’-3’)	Reverse primer (5’-3’)	Application
BnaSHR-6	GGTTTAGGGTTTGTTTCGAGTC	GTCGAATCTGAATGCTCACAAG	RT-qPCR
AtActin	TTGACTACGAGCAGGAGATGG	ACAAACGAGGGCTGGAACAAG
